# Supplementary material for: Replicated evolutionary inhibition of a complex ancestral behaviour in an adaptive radiation
Source: Biol Lett. 2019 Jan 30;15(1):20180647. doi: 10.1098/rsbl.2018.0647 (PMC6371902; doi:10.1098/rsbl.2018.0647)
Supplement: Two foraging videos [file rsbl20180647supp3.zip]

Archive with 1 entries (1 files):
- rsbl20180647supp3.wlmp
